# Supplementary material for: Pregestational neurological disorders among women of childbearing age—Nationwide data from a 13-year period in Hungary
Source: PLoS One. 2022 Sep 21;17(9):e0274873. doi: 10.1371/journal.pone.0274873 (PMC9491540; doi:10.1371/journal.pone.0274873)
Supplement: S1 File — (XLSX) [file pone.0274873.s001.xlsx]

## Sheet: Munka1
sorszam	szules_1_bno3	c69_bno3	c69_bno3_nev	c69_szules_bno3	c69_szuleshez_kepest_mikor_kapta	c69_szakma_eloszor_barmely	c69_szakma_eloszor_1_49	c69_szakma_eloszor_50	c69_esetszam	c69_db_tip_3_diagnozis	c69_neurologia_megerositette	c69_tipus	c69_orvos_db	c70_bno3	c70_bno3_nev	c70_szules_bno3	c70_szuleshez_kepest_mikor_kapta	c70_szakma_eloszor_barmely	c70_szakma_eloszor_1_49	c70_szakma_eloszor_50	c70_esetszam	c70_db_tip_3_diagnozis	c70_neurologia_megerositette	c70_tipus	c70_orvos_db	c71_bno3	c71_bno3_nev	c71_szules_bno3	c71_szuleshez_kepest_mikor_kapta	c71_szakma_eloszor_barmely	c71_szakma_eloszor_1_49	c71_szakma_eloszor_50	c71_esetszam	c71_db_tip_3_diagnozis	c71_neurologia_megerositette	c71_tipus	c71_orvos_db	c72_bno3	c72_bno3_nev	c72_szules_bno3	c72_szuleshez_kepest_mikor_kapta	c72_szakma_eloszor_barmely	c72_szakma_eloszor_1_49	c72_szakma_eloszor_50	c72_esetszam	c72_db_tip_3_diagnozis	c72_neurologia_megerositette	c72_tipus	c72_orvos_db
1	O80
2	O80
3	O80
4	O80
5	O82
6	O60
7	O82
8	O80
9	O82
10	O82
11	O80
12	O82
13	O82
14	O82
15	O82
16	O81
17	O82
18	O80
19	O80
20	O80
21	O80
22	O80
23	O80
24	O82
25	O80
26	O80
27	O82
28	O81
29	O82
30	O80
31	O82
32	O80
33	O80
34	O82
35	O60
36	O80
37	O80																																					C72	A gerinvelő, az agyidegek és a központi idegrendszer egyéb részeinek rosszindulatú daganata	O80	Első szülés előtt	29	29		1	0	N	jaro	1
38	O80
39	O80
40	O82
41	O80
42	O82
43	O80
44	O81
45	O60
46	O82
47	O80
48	O80
49	O82
50	O82
51	O80
52	O82
53	O82
54	O80
55	O82
56	O82
57	O80
58	O80
59	O82
60	O80
61	O80
62	O82
63	O82
64	O82
65	O82
66	O81
67	O82
68	O80
69	O80
70	O60
71	O80
72	O80
73	O60
74	O80
75	O80
76	O80
77	O60
78	O82
79	O80
80	O82
81	O80
82	O80
83	O80
84	O82
85	O80
86	O82
87	O81
88	O80
89	O82
90	O80
91	O82
92	O80
93	O80
94	O82
95	O80
96	O80
97	O82
98	O81
99	O80
100	O80
101	O82
102	O80
103	O80
104	O80
105	O82
106	O80
107	O82
108	O82
109	O82
110	O80
111	O80
112	O80
113	O82
114	O80
115	O84
116	O82
117	O80
118	O60
119	O80
120	O80
121	O80
122	O82
123	O82
124	O80
125	O80
126	O82
127	O80
128	O80
129	O82
130	O80
131	O82
132	O82
133	O80
134	O80
135	O82
136	O82
137	O80
138	O80
139	O82
140	O80
141	O82
142	O82
143	O82
144	O80
145	O80
146	O82
147	O80
148	O82
149	O80
150	O60
151	O80
152	O80
153	O80
154	O80
155	O82
156	O80
157	O80
158	O80
159	O80
160	O80
161	O80
162	O80
163	O80
164	O80
165	O80
166	O82
167	O80
168	O80
169	O80
170	O82
171	O82
172	O80
173	O80
174	O80
175	O82
176	O82
177	O80
178	O82
179	O82
180	O82
181	O80
182	O82
183	O80
184	O82
185	O80
186	O80
187	O60
188	O82
189	O82
190	O80
191	O80
192	O80
193	O80
194	O80
195	O82
196	O80
197	O82
198	O80
199	O82
200	O80
201	O80
202	O80
203	O80
204	O80
205	O82
206	O82
207	O80
208	O80
209	O80
210	O80
211	O82
212	O80
213	O80
214	O80
215	O80
216	O80
217	O80
218	O82
219	O82
220	O82
221	O82
222	O82
223	O82
224	O80
225	O80
226	O80
227	O82
228	O82
229	O82
230	O82
231	O80
232	O80
233	O80
234	O82
235	O82
236	O81
237	O80
238	O82
239	O80
240	O80
241	O80
242	O82
243	O82
244	O80
245	O82
246	O82
247	O60
248	O80
249	O80
250	O80
251	O80
252	O80
253	O82
254	O82
255	O81
256	O60
257	O82
258	O80
259	O82
260	O80
261	O80
262	O80
263	O80
264	O80
265	O80
266	O80
267	O82
268	O80
269	O80
270	O82
271	O80
272	O82
273	O80
274	O82
275	O82
276	O80
277	O82
278	O82
279	O82
280	O80
281	O82
282	O80
283	O80
284	O80
285	O60
286	O80
287	O80
288	O80
289	O80
290	O80
291	O80
292	O82
293	O82
294	O80
295	O80
296	O82													C70	Az agyburkok rosszindulatú daganata	O82	Első szülés előtt	09	09		5	0	Y	jaro	3
297	O82
298	O80
299	O80
300	O80
301	O80
302	O60
303	O82
304	O80
305	O80
306	O80
307	O82
308	O80
309	O82
310	O80
311	O80
312	O82
313	O80
314	O80
315	O82
316	O82
317	O80
318	O80
319	O80
320	O80
321	O60
322	O80
323	O80
324	O80
325	O81
326	O80
327	O80
328	O82
329	O80
330	O82
331	O80
332	O80
333	O80
334	O82
335	O80
336	O82
337	O80
338	O81
339	O80
340	O82
341	O60
342	O81
343	O82
344	O82
345	O82
346	O60
347	O82
348	O82
349	O80
350	O82
351	O80
352	O82
353	O80
354	O82
355	O82
356	O82
357	O82
358	O80
359	O82
360	O80
361	O80
362	O80
363	O60
364	O80
365	O82
366	O60
367	O80
368	O82
369	O82
370	O82
371	O82
372	O80
373	O80
374	O80
375	O82
376	O60
377	O80
378	O82
379	O82
380	O82
381	O80
382	O82
383	O60
384	O82
385	O82
386	O82
387	O80
388	O82
389	O82
390	O80
391	O80
392	O82
393	O80
394	O82
395	O80
396	O80
397	O80																																					C72	A gerinvelő, az agyidegek és a központi idegrendszer egyéb részeinek rosszindulatú daganata	O80	Első szülés előtt	24	24		1	1	N	fekvo	1
398	O82
399	O80
400	O80
401	O80
402	O80
403	O82
404	O82
405	O82
406	O82
407	O80
408	O82
409	O82
410	O82
411	O82
412	O80
413	O80
414	O82
415	O80
416	O80
417	O80
418	O82
419	O80
420	O80
421	O80
422	O80
423	O80
424	O80
425	O80
426	O80
427	O82
428	O80
429	O80
430	O82																									C71	Az agy rosszindulatú daganata	O82	Első szülés előtt	34	34		2	0	N	jaro	1
431	O81
432	O80
433	O82
434	O82
435	O82
436	O80
437	O82
438	O82
439	O80
440	O82
441	O82
442	O80
443	O80
444	O80
445	O80
446	O60
447	O80
448	O80
449	O82
450	O80
451	O80
452	O80
453	O80
454	O82
455	O80
456	O80
457	O80
458	O82
459	O80
460	O82
461	O80
462	O80
463	O80
464	O80
465	O80
466	O82
467	O80
468	O82
469	O80
470	O80
471	O82
472	O80
473	O80
474	O82
475	O82
476	O80
477	O82
478	O60
479	O82
480	O80
481	O80
482	O80
483	O82
484	O80
485	O82
486	O82
487	O80
488	O80
489	O80
490	O82
491	O80
492	O80
493	O80
494	O80
495	O80
496	O82
497	O80
498	O82
499	O82
500	O82
501	O82
502	O82
503	O82
504	O82
505	O80
506	O80
507	O80
508	O80
509	O80
510	O60
511	O82
512	O82
513	O80
514	O82
515	O80
516	O60
517	O82
518	O82
519	O82
520	O82
521	O80
522	O82
523	O60
524	O82
525	O80
526	O60
527	O81
528	O82
529	O82
530	O82
531	O80
532	O80
533	O80
534	O82
535	O82
536	O82
537	O60
538	O80
539	O82
540	O82
541	O82
542	O82
543	O80
544	O82
545	O80
546	O82
547	O82
548	O80
549	O80
550	O60
551	O82
552	O82
553	O82
554	O80
555	O80
556	O82
557	O82
558	O80
559	O80
560	O80
561	O80
562	O82
563	O82
564	O80
565	O60
566	O82
567	O80
568	O80
569	O80
570	O82
571	O80
572	O82
573	O80
574	O82
575	O80
576	O82
577	O80
578	O84
579	O82
580	O80
581	O80
582	O80
583	O82
584	O80
585	O80
586	O80
587	O80
588	O80
589	O80
590	O82
591	O82
592	O80
593	O80
594	O81
595	O82
596	O82
597	O82
598	O82
599	O80
600	O82
601	O80
602	O80
603	O82
604	O82
605	O80
606	O80
607	O80
608	O80
609	O82
610	O80
611	O80
612	O80
613	O82
614	O60
615	O60
616	O82
617	O82
618	O80
619	O80
620	O82
621	O80
622	O82
623	O80
624	O82
625	O82
626	O80
627	O80
628	O80
629	O82
630	O82
631	O80
632	O80
633	O80
634	O80
635	O82
636	O80
637	O81
638	O60
639	O82
640	O80
641	O80
642	O82
643	O82
644	O80
645	O80
646	O82
647	O82
648	O80
649	O82
650	O80
651	O80
652	O60
653	O80
654	O80
655	O81
656	O80
657	O80
658	O80
659	O80
660	O80
661	O80
662	O80
663	O80
664	O82
665	O82
666	O80
667	O82
668	O80
669	O80
670	O82
671	O81
672	O80
673	O82
674	O82
675	O82
676	O82
677	O82
678	O80
679	O80
680	O80
681	O80
682	O60
683	O82
684	O82
685	O82
686	O82
687	O80
688	O82
689	O82
690	O82
691	O80
692	O80
693	O80
694	O80
695	O82
696	O80
697	O80
698	O80
699	O80
700	O80
701	O80
702	O80
703	O80
704	O80
705	O80
706	O82
707	O80
708	O60																									C71	Az agy rosszindulatú daganata	O60	Első szülés előtt	51		51	1	0	N	jaro	1
709	O80
710	O80
711	O80
712	O80
713	O80
714	O80
715	O82
716	O81
717	O80
718	O81
719	O82
720	O80
721	O60
722	O80
723	O82
724	O80
725	O82
726	O80
727	O80
728	O80
729	O82
730	O84
731	O82
732	O82
733	O80
734	O82
735	O82
736	O80
737	O80
738	O80
739	O80
740	O81																									C71	Az agy rosszindulatú daganata	O81	Első szülés előtt	56		56	1	0	N	jaro	1
741	O82
742	O82
743	O80
744	O80
745	O80
746	O82
747	O82
748	O80
749	O80
750	O82
751	O82
752	O80
753	O60
754	O80
755	O82
756	O84
757	O80
758	O82
759	O80
760	O82
761	O80
762	O82
763	O80
764	O82
765	O60
766	O82
767	O60
768	O82
769	O82
770	O82
771	O80
772	O82
773	O80
774	O82
775	O80
776	O82
777	O82
778	O80
779	O80
780	O80
781	O82
782	O82
783	O80
784	O82
785	O82
786	O80
787	O82
788	O81
789	O80
790	O82
791	O80
792	O82
793	O60
794	O81
795	O80
796	O80
797	O82
798	O82
799	O80
800	O82
801	O80
802	O80
803	O80
804	O60
805	O82
806	O80
807	O80
808	O82
809	O80
810	O80
811	O80
812	O80
813	O82
814	O81
815	O82
816	O82
817	O80
818	O80
819	O82
820	O80
821	O82
822	O80
823	O80
824	O82
825	O82
826	O80
827	O60
828	O80
829	O82
830	O80
831	O81
832	O82
833	O82
834	O82
835	O80
836	O81
837	O82
838	O82
839	O82
840	O81
841	O60
842	O80
843	O80
844	O82
845	O60
846	O82
847	O80
848	O82
849	O82
850	O82
851	O80
852	O80
853	O82
854	O81
855	O80
856	O82
857	O80
858	O82
859	O80
860	O84
861	O60
862	O82
863	O82
864	O80
865	O80
866	O80
867	O80
868	O80
869	O82
870	O80
871	O82
872	O80
873	O60
874	O82
875	O82
876	O80
877	O80
878	O81
879	O80
880	O80
881	O82
882	O82
883	O80
884	O80
885	O80
886	O80
887	O80
888	O80
889	O82
890	O80
891	O82
892	O80
893	O80
894	O80
895	O80
896	O80
897	O80
898	O80
899	O80
900	O80
901	O81
902	O80
903	O80
904	O80
905	O80
906	O80
907	O82
908	O82
909	O81
910	O80
911	O80
912	O80
913	O82
914	O80
915	O80
916	O82
917	O80
918	O82
919	O82
920	O80
921	O82
922	O82
923	O80
924	O60
925	O80
926	O60
927	O80
928	O82
929	O82
930	O80
931	O80
932	O80
933	O60
934	O80
935	O80
936	O82
937	O80
938	O80
939	O80
940	O82
941	O80
942	O82
943	O80
944	O80
945	O60
946	O82
947	O82
948	O80
949	O80
950	O80
951	O80
952	O80
953	O80
954	O80
955	O80
956	O80
957	O80
958	O80
959	O82
960	O82
961	O82
962	O82
963	O82
964	O80
965	O82
966	O82
967	O82
968	O80
969	O82
970	O80
971	O80
972	O80
973	O80
974	O80
975	O82
976	O80
977	O80
978	O80
979	O82
980	O82
981	O60
982	O80
983	O82
984	O80
985	O80
986	O82
987	O82
988	O80
989	O80
990	O60
991	O80
992	O80
993	O80
994	O82
995	O80
996	O80
997	O80
998	O60
999	O80
1000	O60
1001	O80
1002	O80
1003	O80
1004	O80
1005	O82
1006	O80
1007	O80
1008	O80
1009	O80
1010	O80
1011	O80
1012	O82
1013	O80
1014	O82
1015	O82
1016	O82
1017	O80
1018	O82
1019	O82
1020	O80
1021	O81
1022	O80
1023	O82
1024	O80
1025	O80
1026	O80
1027	O82
1028	O82
1029	O80
1030	O80
1031	O81
1032	O80
1033	O80
1034	O80
1035	O80
1036	O80
1037	O82
1038	O80
1039	O80
1040	O80
1041	O80
1042	O82
1043	O80
1044	O80
1045	O82
1046	O82
1047	O80
1048	O80
1049	O80
1050	O80
1051	O82
1052	O80
1053	O60
1054	O82
1055	O80
1056	O82
1057	O82
1058	O82
1059	O80
1060	O82
1061	O80
1062	O82
1063	O82
1064	O82
1065	O80
1066	O80
1067	O82
1068	O80
1069	O80
1070	O82
1071	O60
1072	O80
1073	O81
1074	O82
1075	O80
1076	O82
1077	O80
1078	O60
1079	O82
1080	O80
1081	O80
1082	O80
1083	O60
1084	O82
1085	O80
1086	O60
1087	O82																									C71	Az agy rosszindulatú daganata	O82	Első szülés előtt	09	09		9	1	Y	Jaro es fekvo	7
1088	O80
1089	O80
1090	O82
1091	O80
1092	O80
1093	O82
1094	O80
1095	O82
1096	O82
1097	O82
1098	O82
1099	O82																									C71	Az agy rosszindulatú daganata	O82	Első szülés előtt	34	34		9	0	N	jaro	2
1100	O80
1101	O80
1102	O82
1103	O80
1104	O82
1105	O80
1106	O80
1107	O80
1108	O82
1109	O82
1110	O80
1111	O82
1112	O80
1113	O80
1114	O80
1115	O80
1116	O82
1117	O80
1118	O82
1119	O80
1120	O82
1121	O80
1122	O80
1123	O82
1124	O80
1125	O80
1126	O80
1127	O80
1128	O82
1129	O80
1130	O82
1131	O82
1132	O82
1133	O82
1134	O80
1135	O80
1136	O80
1137	O80
1138	O82
1139	O80
1140	O80
1141	O80
1142	O82
1143	O82
1144	O80
1145	O80
1146	O82
1147	O80
1148	O82
1149	O80
1150	O82
1151	O82
1152	O80
1153	O84
1154	O80
1155	O82
1156	O82
1157	O80
1158	O82
1159	O80
1160	O80
1161	O82
1162	O82
1163	O80
1164	O80
1165	O82
1166	O80
1167	O82
1168	O80
1169	O80
1170	O81
1171	O80
1172	O82
1173	O80
1174	O82
1175	O82
1176	O80
1177	O80
1178	O82
1179	O80
1180	O80
1181	O80
1182	O82
1183	O82
1184	O80
1185	O80
1186	O82
1187	O82
1188	O82
1189	O80
1190	O80
1191	O80
1192	O82
1193	O80
1194	O82
1195	O80
1196	O80
1197	O80
1198	O80
1199	O80
1200	O80
1201	O82
1202	O82
1203	O80
1204	O82
1205	O82
1206	O82
1207	O80
1208	O80
1209	O82
1210	O82
1211	O82
1212	O80
1213	O82
1214	O80
1215	O81
1216	O80
1217	O82
1218	O82
1219	O82
1220	O80
1221	O82
1222	O82
1223	O80
1224	O82
1225	O80
1226	O80
1227	O80
1228	O82
1229	O84
1230	O82
1231	O82
1232	O80
1233	O82
1234	O80
1235	O80
1236	O82
1237	O80
1238	O80
1239	O80
1240	O80
1241	O82
1242	O60
1243	O82
1244	O80
1245	O80
1246	O80
1247	O82
1248	O80
1249	O80
1250	O82
1251	O80
1252	O80
1253	O82
1254	O80
1255	O82
1256	O82
1257	O80
1258	O82
1259	O80
1260	O82
1261	O80
1262	O82
1263	O82
1264	O80
1265	O82
1266	O80
1267	O82
1268	O80
1269	O80
1270	O82
1271	O80
1272	O82
1273	O82
1274	O60
1275	O82
1276	O82
1277	O82
1278	O80
1279	O80
1280	O60
1281	O80
1282	O80
1283	O82
1284	O82
1285	O82
1286	O82
1287	O82
1288	O80
1289	O82
1290	O82
1291	O80
1292	O82
1293	O82
1294	O82
1295	O82
1296	O84
1297	O82
1298	O82
1299	O82
1300	O60
1301	O80
1302	O82
1303	O82
1304	O80
1305	O82
1306	O80
1307	O82
1308	O82
1309	O82
1310	O80
1311	O82
1312	O60
1313	O80
1314	O80
1315	O81
1316	O82
1317	O80
1318	O80
1319	O80
1320	O82
1321	O80
1322	O80
1323	O60
1324	O80
1325	O82
1326	O80
1327	O80
1328	O80
1329	O80
1330	O80
1331	O82
1332	O80
1333	O82
1334	O82
1335	O81
1336	O82
1337	O80
1338	O60
1339	O80
1340	O80
1341	O80
1342	O80
1343	O82
1344	O60
1345	O80
1346	O80
1347	O80
1348	O82
1349	O60
1350	O80
1351	O80
1352	O82
1353	O80
1354	O80
1355	O82
1356	O82
1357	O82
1358	O82
1359	O60
1360	O80
1361	O82
1362	O80
1363	O83
1364	O84
1365	O80
1366	O82
1367	O80
1368	O82
1369	O80
1370	O80
1371	O80
1372	O82
1373	O82
1374	O82
1375	O82
1376	O80
1377	O82
1378	O82
1379	O80
1380	O82
1381	O80
1382	O80
1383	O80
1384	O80
1385	O82
1386	O80
1387	O60
1388	O80
1389	O82
1390	O82
1391	O80
1392	O80
1393	O80
1394	O60
1395	O82
1396	O80
1397	O80
1398	O80
1399	O80
1400	O82
1401	O80
1402	O80
1403	O80
1404	O80
1405	O82
1406	O80
1407	O60
1408	O82
1409	O82
1410	O60
1411	O82
1412	O80
1413	O80
1414	O82
1415	O80
1416	O80
1417	O82
1418	O80
1419	O80
1420	O84
1421	O82
1422	O80
1423	O80
1424	O80
1425	O82
1426	O82
1427	O82
1428	O81
1429	O80
1430	O82
1431	O80
1432	O82
1433	O84
1434	O82
1435	O80
1436	O82
1437	O82
1438	O81
1439	O80
1440	O80
1441	O82
1442	O80
1443	O82
1444	O80
1445	O82
1446	O82
1447	O82
1448	O80
1449	O82
1450	O80
1451	O80
1452	O82
1453	O82
1454	O80
1455	O82
1456	O81
1457	O81
1458	O80
1459	O60
1460	O80
1461	O82
1462	O82
1463	O82
1464	O80
1465	O80
1466	O80
1467	O82
1468	O80
1469	O82
1470	O82
1471	O82
1472	O80																									C71	Az agy rosszindulatú daganata	O80	Első szülés előtt	02	02		1	0	N	jaro	1
1473	O82
1474	O80
1475	O82
1476	O80
1477	O80
1478	O80
1479	O80
1480	O82
1481	O82
1482	O82
1483	O80
1484	O81
1485	O80
1486	O82
1487	O80
1488	O82
1489	O80
1490	O60
1491	O80
1492	O82
1493	O82
1494	O80
1495	O82
1496	O82
1497	O80
1498	O80
1499	O80
1500	O80
1501	O80
1502	O82
1503	O82
1504	O82
1505	O82
1506	O80
1507	O82
1508	O82
1509	O80
1510	O80
1511	O80
1512	O80
1513	O82
1514	O82
1515	O80
1516	O80
1517	O82
1518	O80
1519	O80
1520	O80
1521	O80
1522	O80
1523	O80
1524	O80
1525	O80
1526	O60
1527	O82
1528	O80
1529	O82
1530	O80
1531	O80
1532	O80
1533	O80
1534	O80
1535	O82
1536	O80
1537	O82
1538	O80
1539	O80
1540	O80
1541	O80
1542	O80
1543	O80
1544	O82
1545	O82
1546	O80
1547	O80
1548	O82
1549	O80
1550	O82
1551	O84
1552	O82
1553	O82
1554	O82
1555	O80
1556	O80
1557	O82
1558	O82
1559	O82
1560	O80
1561	O82
1562	O82
1563	O82
1564	O80
1565	O80
1566	O80
1567	O82
1568	O82
1569	O80
1570	O80
1571	O80
1572	O80
1573	O82
1574	O82
1575	O80
1576	O80
1577	O82
1578	O82
1579	O80
1580	O82
1581	O80
1582	O80
1583	O80
1584	O82
1585	O84
1586	O80
1587	O80
1588	O80
1589	O82
1590	O81
1591	O82
1592	O80
1593	O82
1594	O81
1595	O82
1596	O80
1597	O80
1598	O80
1599	O60
1600	O80
1601	O82
1602	O81
1603	O80
1604	O82
1605	O80
1606	O80
1607	O80
1608	O80
1609	O82
1610	O82
1611	O80
1612	O82
1613	O80
1614	O60
1615	O80
1616	O82
1617	O82
1618	O82
1619	O80
1620	O82
1621	O80
1622	O80
1623	O80
1624	O82
1625	O60
1626	O80
1627	O80
1628	O82
1629	O80
1630	O80
1631	O80
1632	O60
1633	O80
1634	O80
1635	O80
1636	O81
1637	O82
1638	O82
1639	O80
1640	O80
1641	O82
1642	O82
1643	O82
1644	O80
1645	O82
1646	O80
1647	O82
1648	O80
1649	O80
1650	O80
1651	O80
1652	O80
1653	O82
1654	O82
1655	O80
1656	O82
1657	O80
1658	O82
1659	O80
1660	O80
1661	O82
1662	O80
1663	O80
1664	O82
1665	O80
1666	O82
1667	O82
1668	O80
1669	O82
1670	O80
1671	O80
1672	O80
1673	O82
1674	O82
1675	O80
1676	O82
1677	O80
1678	O82
1679	O80
1680	O80
1681	O81
1682	O80
1683	O82
1684	O80
1685	O82
1686	O82
1687	O81
1688	O80
1689	O60
1690	O82
1691	O81
1692	O80
1693	O80
1694	O82
1695	O80
1696	O80
1697	O82
1698	O82
1699	O82
1700	O80
1701	O82
1702	O80
1703	O80
1704	O80
1705	O80
1706	O80
1707	O82
1708	O82
1709	O82
1710	O82
1711	O80
1712	O80
1713	O80
1714	O80
1715	O80
1716	O82
1717	O80
1718	O82
1719	O80
1720	O80
1721	O84
1722	O80
1723	O82
1724	O82
1725	O80
1726	O80
1727	O82
1728	O82
1729	O82
1730	O80
1731	O81
1732	O80
1733	O82
1734	O82
1735	O80
1736	O80
1737	O80
1738	O82
1739	O80
1740	O82
1741	O80
1742	O80
1743	O82
1744	O80
1745	O80
1746	O82
1747	O80
1748	O80
1749	O80
1750	O82
1751	O82
1752	O80
1753	O80
1754	O82
1755	O82
1756	O82
1757	O82
1758	O80
1759	O80
1760	O80
1761	O82
1762	O80
1763	O60
1764	O80
1765	O80
1766	O82
1767	O80
1768	O80
1769	O82
1770	O80
1771	O80
1772	O80
1773	O80
1774	O80
1775	O80
1776	O60
1777	O60
1778	O82
1779	O80
1780	O80
1781	O80
1782	O80
1783	O82
1784	O80
1785	O80
1786	O80
1787	O80
1788	O82
1789	O80
1790	O80
1791	O80
1792	O80
1793	O82
1794	O80
1795	O82
1796	O80
1797	O80
1798	O82
1799	O80
1800	O60
1801	O82
1802	O80
1803	O80
1804	O80
1805	O80
1806	O80
1807	O80
1808	O80
1809	O80
1810	O82
1811	O82
1812	O80
1813	O80
1814	O80
1815	O80
1816	O80
1817	O80
1818	O82
1819	O82
1820	O82
1821	O82
1822	O80
1823	O80
1824	O80
1825	O80
1826	O80
1827	O60
1828	O80
1829	O82
1830	O80
1831	O82
1832	O82
1833	O80
1834	O82
1835	O80
1836	O82
1837	O80
1838	O82
1839	O81
1840	O80
1841	O82
1842	O80
1843	O84
1844	O82
1845	O80
1846	O80
1847	O80
1848	O80
1849	O80
1850	O82
1851	O82
1852	O82
1853	O60
1854	O80
1855	O84
1856	O82
1857	O82
1858	O80
1859	O80
1860	O82
1861	O82
1862	O80
1863	O80
1864	O80
1865	O80
1866	O80
1867	O80
1868	O80
1869	O80
1870	O82
1871	O81
1872	O82
1873	O82
1874	O80
1875	O82
1876	O80
1877	O80
1878	O80
1879	O80
1880	O82
1881	O82
1882	O80
1883	O80
1884	O82
1885	O80
1886	O82
1887	O80
1888	O82
1889	O82
1890	O82
1891	O82
1892	O80
1893	O80
1894	O82
1895	O82
1896	O60
1897	O80
1898	O80
1899	O80
1900	O82
1901	O80
1902	O80
1903	O80
1904	O80
1905	O82
1906	O82
1907	O82
1908	O82
1909	O82
1910	O80
1911	O80
1912	O80
1913	O80
1914	O80
1915	O80
1916	O82
1917	O82
1918	O80
1919	O82
1920	O80
1921	O80
1922	O80
1923	O82
1924	O80
1925	O80
1926	O60
1927	O82
1928	O80
1929	O80
1930	O80
1931	O82
1932	O80
1933	O82
1934	O80
1935	O80
1936	O82
1937	O82
1938	O80
1939	O82
1940	O82
1941	O84
1942	O80
1943	O80
1944	O80
1945	O80
1946	O80
1947	O82
1948	O80
1949	O82
1950	O80
1951	O80
1952	O80
1953	O82
1954	O81
1955	O60
1956	O80
1957	O82
1958	O80
1959	O80
1960	O82
1961	O82
1962	O82
1963	O80
1964	O80
1965	O80
1966	O82
1967	O82
1968	O80
1969	O80
1970	O80
1971	O80
1972	O80
1973	O80
1974	O80
1975	O80
1976	O80
1977	O80
1978	O80
1979	O80
1980	O82
1981	O80
1982	O80
1983	O80
1984	O80
1985	O80
1986	O80
1987	O82
1988	O80
1989	O82
1990	O82
1991	O80
1992	O80
1993	O80
1994	O80
1995	O82
1996	O80
1997	O80
1998	O80
1999	O80
[truncated: 96,793 more rows]
[truncated: 996 more columns]
